# Supplementary material for: The βC1 protein encoded in betasatellites promotes begomovirus-whitefly coexistence by subverting vector infestation-induced plant antiviral defenses
Source: PLoS Pathog. 2026 Jan 26;22(1):e1013907. doi: 10.1371/journal.ppat.1013907 (PMC12858056; doi:10.1371/journal.ppat.1013907)
Supplement: S1 Table — (XLSX) [file ppat.1013907.s001.xlsx]

## Sheet: Sheet1
Table S1 List of putative ToLCCNB βC1-interacting proteins.
Number	Description	Accession code
1	Ribulose bisphosphate carboxylase/oxygenase activase	Niben101Scf05368g03015.1
2	Serine--glyoxylate aminotransferase	Niben101Scf00797g18009.1
3	Elongation factor Tu	Niben101Scf05437g03003.1
4	NAD(P)-binding R isoform 1	Niben101Scf08041g01021.1
5	ENHANCED DISEASE SUSCEPTIBILITY 1	Niben101Scf06720g01024.1
6	Actin-5C	Niben101Scf03410g03002.1
7	Protein NRT1/ PTR FAMILY 2.11	Niben101Scf07395g00029.1
8	Transketolase	Niben101Scf06236g00008.1
9	Photosystem I P700 chlorophyll A apoprotein A2	Niben101Scf04328g00044.1
10	Late embryogenesis abundant hydroxyproline-rich glycoprotein family	Niben101Scf02261g00011.1
