# Supplementary material for: The βC1 protein encoded in betasatellites promotes begomovirus-whitefly coexistence by subverting vector infestation-induced plant antiviral defenses
Source: PLoS Pathog. 2026 Jan 26;22(1):e1013907. doi: 10.1371/journal.ppat.1013907 (PMC12858056; doi:10.1371/journal.ppat.1013907)
Supplement: S2 Table — (XLSX) [file ppat.1013907.s002.xlsx]

## Sheet: Sheet1
Table S2 Primers used in this study.
Primer	Sequence (5’-3’)	Application
qPCR-SlActin-F	TGGAGGATCCATCCTTGCATCAC	SlActin quantity analysis in DNA
qPCR-SlActin-R	TCGCCCTTTGAAATCCACATCTGC
qPCR-ToLCCNV-F	TCTGGATTGTCCGAGACAGG	ToLCCNV quantity analysis in DNA
qPCR-ToLCCNV-R	GTTGCCTGAAACCTGCGTAT
qPCR-NbActin-F	GCGAGTAAACCCGTAAGG	NbActin quantity analysis in DNA
qPCR-NbActin-R	GCTCAGGCATAGTTCACC
qPCR-CLCuMuV-F	ACACTTGTGCAGTCCCAGAG	CLCuMuV quantity analysis in DNA
qPCR-CLCuMuV-R	CACTTCAACCGTCCATTCAC
ToL-βC1-PCRF	ATGACGATCCAATACACCAAT	ToLCCNB βC1 detection in cDNA
ToL-βC1-PCRR	TGTAGTTGCATTCTGTG
qPCR-cNbActin-F	CAATCCAGACACTGTACTTTCTCTC	NbActin mRNA level analysis in cDNA
qPCR-cNbActin-R	AAGCTGCAGGTATCCATGAGACTA
qPCR-NbPR1a-F	CGTTGAGATGTGGGTCGATG	NbPR1a mRNA level analysis in cDNA
qPCR-NbPR1a-R	CCTAGCACATCCAACACGAA
qPCR-NbPR2-F	CATTAGCAGCAGCAGGGTTG	NbPR2 mRNA level analysis in cDNA
qPCR-NbPR2-R	GAGTGGAAGGTTATGTCGTGC
ToLCCNB-βC1-BKF	CCGGAATTCATGACGATCCAATACACCAA	Ligation of ToLCCNB βC1 with pGBKT7
ToLCCNB-βC1-BKR	CGCGGATCCTTATGTAGTTGCATTCTGT
CLCuMuB-βC1-BKF	CCGGAATTCATGACGAGGAGCAGAACAA	Ligation of CLCuMuB βC1 with pGBKT7
CLCuMuB-βC1-BKR	CGCGGATCCTTAAACGGTGAACTTCTTA
NbEDS1-AD-F	CCGGAATTCATGGTGAGAATTGAAGAGGG	Ligation of NbEDS1 with pGADT7
NbEDS1-AD-R	CGCGGATCCCTAAGAATTTACTTTCCCTG
ToLbC1-YC-F	CCCTTAATTAACATGACGATCCAATACACCAA	Ligation of ToLCCNB βC1 with p2YC
ToLbC1-YC-R	GGGACTAGTTGTAGTTGCATTCTGTGACA
ClbC1-YC-F	CCCTTAATTAACATGACGAGGAGCAGAACAAA	Ligation of CLCuMuB βC1 with p2YC
ClbC1-YC-R	GGGACTAGTAACGGTGAACTTCTTATTGA
NbEDS1-YN-F	CCCTTAATTAACATGGTGAGAATTGAAGAGG	Ligation of NbEDS1 with p2YN
NbEDS1-YN-R	GGGACTAGTAGAATTTACTTTCCCTGAT
NbEDS1-GFP-F	CGCGGATCCATGGTGAGAATTGAAGAGGG	Ligation of NbEDS1 with pCAMBIA1300-GFP
NbEDS1-GFP-R	TCCCCCGGGAGAATTTACTTTCCCTGATA
qPCR-NbEDS1-F	GGCTGGAGCTAGCAGGAATA	NbEDS1 mRNA level analysis in cDNA
qPCR-NbEDS1-R	GGCCTAGCCCTGATCATGTA
NbPAD4-BKF	GGGAATTCCATATGATGGTAGAAATAATGAACGC	Ligation of NbPAD4 with pGBKT7
NbPAD4-BKR	CGCGGATCCCTAAGGAACCATTTCAACCT
NbPAD4-GFP-F	ACGCTCGAGTCCGGAGGATCCATGGTAGAAATAATGAACG	Ligation of NbPAD4 with pCAMBIA1300-GFP
NbPAD4-GFP-R	GCTCACCATTCTAGACCCGGGAGGAACCATTTCAACCTCAA
ToLbC1-MCS2-F	AAGGAAAAAAGCGGCCGCAATGACGATCCAATACACCAA	Ligation of ToLCCNB βC1 with MCS2 of pBridge
ToLbC1-MCS2-R	GGAAGATCTTTATGTAGTTGCATTCTGTG
ClbC1-MCS2-F	AAGGAAAAAAGCGGCCGCAATGACGAGGAGCAGAACAAA	Ligation of CLCuMuB βC1 with MCS2 of pBridge
ClbC1-MCS2-R	GGAAGATCTTTAAACGGTGAACTTCTTA
NbPAD4-MCS1-F	CGCGGATCCGTATGGTAGAAATAATGAACGC	Ligation of NbPAD4 with MCS1 of pBridge
NbPAD4-MCS1-R	AAAACTGCAGCTAAGGAACCATTTCAACCT
NbTGA2-YC-F	CCCTTAATTAACATGGCTTATATCAGTCCTAG	Ligation of NbPAD4 with p2YC
NbTGA2-YC-R	GGGACTAGTCTCCCGGGGACGAGCAAGCC
NbTGA2-TRV-1F	CTAGTCTAGAATGGCAAGTCAAGGAATTGG	Ligation of NbEDS1 with pTRV-RNA2
NbTGA2-TRV-1R	CGCGGATCCAGTTGCAGCAGGCTTGCCTG
NbTGA2-TRV-2F	CTAGTCTAGATGCTGGTTCAACCTCAGAGA	Ligation of NbEDS1 with pTRV-RNA2
NbTGA2-TRV-2R	CGCGGATCCGCAGTTCGGAGCTCGGACAT
NbTGA2-RTF	ACACAACAACAACAGCAGCA	NbTGA2 mRNA level analysis in cDNA
NbTGA2-RTR	TGAACCAGCACCCTTTCTCT
NbTGA2-Flag-F	CGCGGATCCATGGCAAGTCAAGGAATTGG	Ligation of NbTGA2 with pCAMBIA1300- 3xFlag
NbTGA2-Flag-R	CTAGTCTAGAGAAATTTGAGAAGTGGTTCT
NbTGA2-GFP-F	CGCGGATCCATGGCAAGTCAAGGAATTGG	Ligation of NbPAD4 with pCAMBIA1300-GFP
NbTGA2-GFP-R	CTAGTCTAGAGAAATTTGAGAAGTGGTTCT
ToLbC1-Myc-F	CCGCTCGAGATGACGATCCAATACACCA	Ligation of ToLCCNB βC1 with pCAMBIA1300- 3xMyc
ToLbC1-Myc-R	CTAGTCTAGATGTAGTTGCATTCTGTGAC
CLbC1-Myc-F	CCGCTCGAGATGACGAGGAGCAGAACAAA	Ligation of CLCuMuB βC1 with pCAMBIA1300- 3xMyc
CLbC1-Myc-R	CTAGTCTAGAAACGGTGAACTTCTTATTGA
NbPR1a-GUS-F	CTAGTCTAGAGACTATAGATGAAATGTTGT	Ligation of NbPR1a promoter with pBI121
NbPR1a-GUS-R	TCCCCCGGGATTCAAAATACAACATTTCA
NbPR2-GUS-F	CTAGTCTAGAGCTGTGATGTTTTCATATAT	Ligation of NbPR2 promoter with pBI121
NbPR2-GUS-R	TCCCCCGGGAGCTAAAATGGAAATGAGAG
NbPR2-LUC-F	CCCAAGCTTGCTGTGATGTTTTCATATAT	Ligation of NbPR2 promoter with pGreenII0800-LUC
NbPR2-LUC-R	TCCCCCGGGAGCTAAAATGGAAATGAGAG
